# Supplementary material for: A Novel Foodstuff Mixture Improves the Gut–Liver Axis in MASLD Mice and the Gut Microbiota in Overweight/Obese Patients
Source: Antioxidants (Basel). 2024 May 29;13(6):664. doi: 10.3390/antiox13060664 (PMC11200377; doi:10.3390/antiox13060664)
Supplement: Supplementary file 1 [file antioxidants-13-00664-s001.zip]

Archive with 1 entries (1 files):
- antioxidants-2986594-supplementary.pdf
